# Supplementary material for: Genome-Wide Association Study on the Content of Nucleotide-Related Compounds in Korean Native Chicken Breast Meat
Source: Animals (Basel). 2023 Sep 20;13(18):2966. doi: 10.3390/ani13182966 (PMC10525433; doi:10.3390/ani13182966)
Supplement: Supplementary file 1 [file animals-13-02966-s001.zip]

Archive with 2 entries (2 files):
- Supplementary Tables S1 and S2.pdf
- Supplementary Tables S3¿CS5.xlsx
